# Supplementary material for: Post-treatment FDG PET-CT in head and neck carcinoma: comparative analysis of 4 qualitative interpretative criteria in a large patient cohort
Source: Sci Rep. 2020 Mar 5;10:4086. doi: 10.1038/s41598-020-60739-3 (PMC7058010; doi:10.1038/s41598-020-60739-3)
Supplement: Supplementary file 1 — Supplementary Dataset 1. [file 41598_2020_60739_MOESM1_ESM.xlsx]

## Sheet: pairwise logrank values
Primary NI-RADS		1		2		3		4
		Chi-Square	Sig.	Chi-Square	Sig.	Chi-Square	Sig.	Chi-Square	Sig.
Log Rank (Mantel-Cox)	1			42.5736	6.8071e-11	21.0989	4.36189e-06	327.063	4.19335e-73
	2	42.5736	6.8071e-11			0.695233	0.40439	56.5828	5.38807e-14
	3	21.0989	4.36189e-06	0.695233	0.40439			9.80446	0.00174089
	4	327.063	4.19335e-73	56.5828	5.38807e-14	9.80446	0.00174089
Adjusted NI-RADS		1		2		3		4
		Chi-Square	Sig.	Chi-Square	Sig.	Chi-Square	Sig.	Chi-Square	Sig.
Log Rank (Mantel-Cox)	1			42.5736	6.8071e-11	21.0989	4.36189e-06	327.063	4.19335e-73
	2	42.5736	6.8071e-11			0.695233	0.40439	56.5828	5.38807e-14
	3	21.0989	4.36189e-06	0.695233	0.40439			9.80446	0.00174089
	4	327.063	4.19335e-73	56.5828	5.38807e-14	9.80446	0.00174089
Primary Porceddu		0		1		2
		Chi-Square	Sig.	Chi-Square	Sig.	Chi-Square	Sig.
Log Rank (Mantel-Cox)	0			2.61095	0.106128	170.841	4.84789e-39
	1	2.61095	0.106128			14.1908	0.000165173
	2	170.841	4.84789e-39	14.1908	0.000165173
Adjusted Porceddu		1		2		3		4
		Chi-Square	Sig.	Chi-Square	Sig.	Chi-Square	Sig.	Chi-Square	Sig.
Log Rank (Mantel-Cox)	1			4.13021	0.0421242	25.4224	4.60544e-07	275.871	5.96108e-62
	2	4.13021	0.0421242			1.01415	0.31391	25.3253	4.8432e-07
	3	25.4224	4.60544e-07	1.01415	0.31391			33.2246	8.21061e-09
	4	275.871	5.96108e-62	25.3253	4.8432e-07	33.2246	8.21061e-09
Primary Hopkins		1		2		3		4		5
		Chi-Square	Sig.	Chi-Square	Sig.	Chi-Square	Sig.	Chi-Square	Sig.	Chi-Square	Sig.
Log Rank (Mantel-Cox)	1			3.35382	0.0670493	13.9721	0.000185543	18.5723	1.63583e-05	276.081	5.36709e-62
	2	3.35382	0.0670493			1.12542	0.288753	0.59648	0.439924	22.2526	2.39041e-06
	3	13.9721	0.000185543	1.12542	0.288753			0.370988	0.542466	8.59319	0.00337423
	4	18.5723	1.63583e-05	0.59648	0.439924	0.370988	0.542466			30.7103	2.99565e-08
	5	276.081	5.36709e-62	22.2526	2.39041e-06	8.59319	0.00337423	30.7103	2.99565e-08
Adjusted Hopkins		1		2		3		4
		Chi-Square	Sig.	Chi-Square	Sig.	Chi-Square	Sig.	Chi-Square	Sig.
Log Rank (Mantel-Cox)	1			12.5115	0.000404463	16.7569	4.24875e-05	275.718	6.43644e-62
	2	12.5115	0.000404463			0.370988	0.542466	8.59319	0.00337423
	3	16.7569	4.24875e-05	0.370988	0.542466			30.7103	2.99565e-08
	4	275.718	6.43644e-62	8.59319	0.00337423	30.7103	2.99565e-08
Primary Deauville		1		2		3		4		5
		Chi-Square	Sig.	Chi-Square	Sig.	Chi-Square	Sig.	Chi-Square	Sig.	Chi-Square	Sig.
Log Rank (Mantel-Cox)	1			0.960018	0.327182	4.83215	0.0279337	35.0686	3.18284e-09	264.546	1.7523e-59
	2	0.960018	0.327182			0.010175	0.919653	0.570762	0.449956	7.96257	0.00477544
	3	4.83215	0.0279337	0.010175	0.919653			1.19428	0.274468	19.1252	1.22417e-05
	4	35.0686	3.18284e-09	0.570762	0.449956	1.19428	0.274468			27.2116	1.82361e-07
	5	264.546	1.7523e-59	7.96257	0.00477544	19.1252	1.22417e-05	27.2116	1.82361e-07
Adjusted Deauville		1		2		3		4
		Chi-Square	Sig.	Chi-Square	Sig.	Chi-Square	Sig.	Chi-Square	Sig.
Log Rank (Mantel-Cox)	1			4.56472	0.0326371	34.049	5.37418e-09	262.994	3.81909e-59
	2	4.56472	0.0326371			1.19428	0.274468	19.1252	1.22417e-05
	3	34.049	5.37418e-09	1.19428	0.274468			27.2116	1.82361e-07
	4	262.994	3.81909e-59	19.1252	1.22417e-05	27.2116	1.82361e-07
